# Supplementary material for: Phenolic Compounds and Antioxidant Status of Cookies Supplemented with Apple Pomace
Source: Antioxidants (Basel). 2023 Jan 30;12(2):324. doi: 10.3390/antiox12020324 (PMC9952554; doi:10.3390/antiox12020324)
Supplement: Supplementary file 1 [file antioxidants-12-00324-s001.zip]

Archive with 1 entries (1 files):
- antioxidants-2139133-supplementary.pdf
